# Supplementary material for: Development of an affordable multiplex quantitative RT-PCR assay for early detection and surveillance of Dengue, Chikungunya, and co-infections from clinical samples in resource-limited settings
Source: PLoS Negl Trop Dis. 2025 Aug 11;19(8):e0013250. doi: 10.1371/journal.pntd.0013250 (PMC12352876; doi:10.1371/journal.pntd.0013250)
Supplement: S3 Table — for Limit of detection determination of the DENCHIK assay. (XLSX) [file pntd.0013250.s003.xlsx]

## Sheet: Sheet1
Development of an affordable multiplex quantitative RT-PCR assay for early detection and surveillance of Dengue, Chikungunya, and co-infections from clinical samples in resource-limited settings
Malik MR1*, Walaskar S1, Majji R1, Deepanraj SP1, Uppoor S2, Thrilok Chandra K.V3, Madhusudan H.N3, Balasundar A.S3, Mishra RK 1, Ishtiaq F1
1. Tata Institute for Genetics and Society, GKVK Post, Bellary Road, Bengaluru, Karnataka, 560065, India
2. HiTech Laboratory, H. Siddaiah Road Referral Hospital, J.C Road, Sudham Nagar Bengaluru, 560002, India
3. Bruhat Bengaluru Mahanagara Palike N.R Square, Bengaluru, Karnataka, 560002, India
S3 Table. Quantitative detection of invitro transcribed DENV serotypes and CHIKV for Limit of detection determination of DENCHIK assay.
Dilution of RNA	DENV-1	DENV-2	DENV-3	DENV-4	CHIKV
(Approximate copies/µl)	CT	CT	CT	CT	CT
	4.09 ± 0.15	5.58 ± 0.59	4.38 ± 0.35	7.95 ± 0.09	4.45±0.85
1 X 107
		7.84 ± 0.73	6.52 ± 0.29	9.72 ± 0.475	8.10±0.51
	6.12 ± 0.21
1 X 106
		11.98 ± 0.47	10.49 ± 0.41	14.22 ± 0.66	10.22±0.33
	10.82 ± 0.36
1 X 105
		15.36 ± 0.35	14.53 ± 0.21	22.26 ± 0.65	14.81±0.23
	15.02 ± 0.56
1 X 104
	16.73 ± 0.33	21.21 ± 0.6	18.78 ± 0.4	25.04 ± 0.73	18.73±0.69
1 X 103
	23.23 ± 0.76	25.20 ± 0.40	21.65 ± 1.18	27.73 ± 0.75	22.65±0.21
1 X 102
	27.79 ± 1.18	30.69 ± 0.93	26.67 ± 1.89	31.15 ± 0.79	28.29±1.68
1 X 101
	32.41 ± 2.68	37.12 ± 0.35	36.84 ± 0.64	36.44 ± 1.08	36.9±0.67
1 X 100
