# Supplementary material for: Development of an affordable multiplex quantitative RT-PCR assay for early detection and surveillance of Dengue, Chikungunya, and co-infections from clinical samples in resource-limited settings
Source: PLoS Negl Trop Dis. 2025 Aug 11;19(8):e0013250. doi: 10.1371/journal.pntd.0013250 (PMC12352876; doi:10.1371/journal.pntd.0013250)
Supplement: S4 Table — (XLSX) [file pntd.0013250.s004.xlsx]

## Sheet: Sheet1
Development of an affordable multiplex quantitative RT-PCR assay for early detection and surveillance of Dengue, Chikungunya, and co-infections from clinical samples in resource-limited settings
Malik MR1*, Walaskar S1, Majji R1, Deepanraj SP1, Uppoor S2, Thrilok Chandra K.V3, Madhusudan H.N3, Balasundar A.S3, Mishra RK 1, Ishtiaq F1
1. Tata Institute for Genetics and Society, GKVK Post, Bellary Road, Bengaluru, Karnataka, 560065, India
2. HiTech Laboratory, H. Siddaiah Road Referral Hospital, J.C Road, Sudham Nagar Bengaluru, 560002, India
3. Bruhat Bengaluru Mahanagara Palike N.R Square, Bengaluru, Karnataka, 560002, India
S4 Table. Primer and Probe sequences of DENV 1,DENV2,DENV3,DENV4 and CHIKV
			Expected band size(bp)
Name		Sequence (5’-3’)
	Forward (FP1)	GTCATATGCACAAATGTGGC
DENV1			266
	Reverse (RP1)	GATCTTCCCTTTTTCCTAGGTATGG
	Forward (FP2)	GCAGAAACACAACATGGAACRATAGT
DENV2	Reverse (RP2)	TGATGTAGCTGTCTCCRAATG G	199
	Forward (FP3)	ATGGAATGTGTGGGAGGTGG
DENV3	Reverse (RP3)	GGCTTTCTATCCAGTAGCCCATG	167
DENV4	Forward (FP4)	GCAGATCTCTGGAAAAATGAA CCA
	Reverse (RP4)	GAGAATCTCTTCACCAACCCTTG	114
CHIKV	Forward (FP5)	CGAAAAGGAACCGGAGGAAAC
	Reverse (RP5)	GAACATGTTAAGGATGCTTGTAGC A	93
RNase P	Forward	AGATTTGGACCTGCGAGCG
(control sequence)	Reverse	GAGCGGCTGTCTCCACAAGT	65
Table A. Primer sequences for DENV serotypes, CHIKV, and RNase P gene as internal control
	Probe sequences
Name	5’ Fluorophore	Probe sequence (5’-3’)	3’ Quencher
DENV1	FAM	CCAGCCGCACCACCT GGTCGATCC	BHQ
DENV2	VIC	GGGGACGGCTCTCCATGCAAGATCC	BHQ
DENV3	CY5	CGGCAGCTGTCAAGGATGAGAGGGC	BHQ
DENV4	TAMRA	GCTGAAACGCGAGAGAAACCGCGT	BHQ
CHIKV	ROX	CGCATGCTTGAGGACAACGTCATG	BHQ
RNase P	Cy3	TTCTGACCTGAAGGCTCTGCGCG	BHQ
Table B. Probe sequences for DENV serotypes, CHIKV, and Internal control (RNase P).
