# Supplementary material for: Development of an affordable multiplex quantitative RT-PCR assay for early detection and surveillance of Dengue, Chikungunya, and co-infections from clinical samples in resource-limited settings
Source: PLoS Negl Trop Dis. 2025 Aug 11;19(8):e0013250. doi: 10.1371/journal.pntd.0013250 (PMC12352876; doi:10.1371/journal.pntd.0013250)
Supplement: S1 Fig — (XLSX) [file pntd.0013250.s005.xlsx]

## Sheet: Sheet1
Development of an affordable multiplex quantitative RT-PCR assay for early detection and surveillance of Dengue, Chikungunya, and co-infections from clinical samples in resource-limited settings
Malik MR1*, Walaskar S1, Majji R1, Deepanraj SP1, Uppoor S2, Thrilok Chandra K.V3, Madhusudan H.N3, Balasundar A.S3, Mishra RK 1, Ishtiaq F1
2. HiTech Laboratory, H. Siddaiah Road Referral Hospital, J.C Road, Sudham Nagar Bengaluru, 560002, India
3. Bruhat Bengaluru Mahanagara Palike N.R Square, Bengaluru, Karnataka, 560002, India
	Supplementary Fig 1: A: DENCHIK assay for detection of DENV and CHIKV simultaneously; B: Amplification plots
